# Supplementary material for: Identification of a subset of immunosuppressive P2RX1-negative neutrophils in pancreatic cancer liver metastasis
Source: Nat Commun. 2021 Jan 8;12:174. doi: 10.1038/s41467-020-20447-y (PMC7794439; doi:10.1038/s41467-020-20447-y)
Supplement: Supplementary file 4 — Source Data [file 41467_2020_20447_MOESM4_ESM.xlsx]

## Sheet: Fig. 1D
GSE717219					Renji Cohort
Adjacent pancreas	Primary tumor	Adjacent liver	Liver mets		Adjacent Pancreas	Primary PDAC	Liver Mets
3.842	2.361	2	1.626		18.4985	1.01919	0.435238
2.942	1.6	1.659	1.47		12.6312	1.179	0.329539
1.739	1.425	1.771	0.988		14.7256	1.42803	0.40533
3.6	2.147	1.554	1.168		14.7918	3.31261	0.420935
2.462	4.24	2.052	1.712			0.993381	0.161194
1.369	3.446	1.529	1.594			0.861378	0.84139
2.818	1.889	1.377	1.38			0.356573	0.589381
2.962	2.082	1.679	1.814			0.165296	0.119694
2.177	1.659	1.993	1.692			0.630667	0
3.193	2.897	1.665	2.247
2.646	1.924	2.073	1.887
2.219	2.569	1.307	1.634
2.535	1.88	1.159	1.489
2.492	2.124	1.632	1.264
2.094	2.212	1.986	1.197
2.105	2.878	1.875	2.274
2.456	1.844	1.136	1.711
2.734	1.978	1.958	1.318
1.914	2.159	1.926	0.835
2.54	1.809	2.076	1.487
2.878	2.25	1.974	0.891
1.417	1.945	1.634	0.997
2.249	3.265	1.913	1.77
1.721	2.326	2.35	1.034
2.845	1.559	1.876	1.25
2.142	1.551	1.368
2.249	2.087	1.231
2.388	1.588
1.949	1.833
5.074	2.073
2.81	1.901
1.639	2.424
4.93	1.787
1.883	3.177
2.856	1.731
3.521	1.6
3.704	1.576
3.421	1.971
2.76	1.755
2.005	1.455
1.999	1.71
2.183	1.621
4.722	1.547
3.967	1.514
3.939	1.886
4.8	1.871
	1.483
	2.1
	1.414
	1.643
	2.177
	2.045
	1.729
	1.851
	1.89
	1.997
	3.059
	2.029
	1.59
	2.918
	3.857
	1.321
	2.102
	1.91
	1.294
	1.432
	2.027
	2.321
	1.783
	2.788
	4.294
	4.518
	4.365
	2.62
	1.328
	1.601
	2.095
	1.579
	2.072
	4.135
	3.057
	1.274
	1.833
	1.221
	1.889
	1.284
	1.974
	1.744
	1.7
	1.089
	1.316
	1.62
	1.205
	1.358
	1.633
	1.462
	1.675
	2.216
	1.823
	1.34
	4.3
	1.585
	1.539
	2.481
	1.672
	1.536
	1.447
	2.269
	1.266
	1.31
	2.547
	1.076
	1.407
	2.952
	1.84
	1.824
	1.961
	1.35
	1.613
	1.131
	1.621
	1.339
	1.647
	1.164
	2.03
	1.745
	1.338
	4.676
	1.91
	1.56
	1.756
	2.692
	1.453
	1.573
	1.459
	2.108
	2.747
	1.348
	1.456
	1.768
	1.446
	1.123
	1.183
	1.484
	2.628

## Sheet: Fig. 2D
Day	WT						P2rx1-/-
1	296365	144895	297875	170613	228039	222140	161084	252001	192568	176153	201480	132843
3	227955	179060	155106	380461	199473	270852	179128	257468	359273	378844	399415	188470
7	645328	971995	353286	1238897	1466314	690658	1169113	2218461	1218809	957485	1867251	1035960
14	2303761	5060188	10093236	4304321	9608259	1178271	38875412	58775119	42196758	34511855	15682772	9358508
21	9920535	32973994	9893919	35760270	7728819	9851852	99906693	245392839	156538373	311389194	561624115	137091603

## Sheet: Fig. 2F
WT	P2rx1-/-
3.86	4.59
3.05	4.06
3.51	5.68
3.88	5.5
3.5	5.22

## Sheet: Fig. 3F
Adjacent Liver	Liver Mets
71.43	94.12
63.64	94.45
60.87	89.48
48.15	89.48
40.91	87.5
25.93	77.78
20.84	72.73
14.29	71.43
9.53	64.29
8.34	57.9
6.67	51.86
5.56	39.14
4.55	30.44
4.17	28.58
2.2	27.28
1.79	21.43
0	8
0	3.58
0	0
4	20

## Sheet: Fig. 3G
WT → WT	P2rx1-/- → P2rx1-/-	WT → P2rx1-/-	WT → P2rx1-/- + anti-Ly6G	P2rx1-/- → WT	P2rx1-/- → WT + anti-Ly6G
5493413	147857537	44461653	195318	82823568	166359
30082455	257798000	27710919	839095	607064037	550471
15601861	787359391	39820940	658579	207870142	53829
27505665	216121972	75597168	258688	299192172	921554
4502354	517154317	9120358

## Sheet: Fig. 4E
BM		PB
Control	Liver Mets	Control	Liver Mets
34.1	42.2	8.5	37.1
33.5	55.6	11.5	35.9
28	43.6	5.6	43.3
36.4	39.2	13.6	24.6

## Sheet: Fig. 4F
BM		PB
Control	Liver Mets	Control	Liver Mets
49.5	58.3	17.5	41.1
37.3	49.6	12.3	38.1
36.5	46.9	15.3	40.6
42.8	52.3	9.2	25.6

## Sheet: Fig. 4G
Control P2RX1-	Control P2RX1+	Liver Mets P2RX1-	Liver Mets P2RX1+
0.2	0.5	10	3
1.1	1.2	13.5	1.3
0.5	0.6	7.6	3.6
0.5	0.3	8.4	3

## Sheet: Fig. 5C
OCR
Time (minutes)	NC WT				NC P2rx1-/-				TCM WT				TCM P2rx1-/-
1.4144	3.96343	0.103639	3.26706	1.89262	1.81122	2.16258	1.53625	3.17784	3.42988	3.56348	4.0426	4.64528	2.12293	3.88545	3.82018	4.41582
7.98891	3.5759	1.14103	3.11907	1.71833	1.43893	1.67719	1.39985	2.60989	3.26583	3.39164	3.91046	4.45515	2.10716	3.10534	3.31386	4.00127
14.57	2.99223	1.32041	2.8751	1.80673	1.3662	1.57057	1.31607	2.69292	3.16434	3.24471	3.82524	4.30914	2.00883	3.13003	2.97915	3.90002
21.2558	12.6554	9.49564	13.8295	9.81704	8.37838	10.4608	9.75578	16.1526	12.3028	13.691	16.3294	17.4955	10.0738	14.8007	15.1717	19.9867
27.8353	14.2867	11.5024	15.7237	11.6543	9.7863	11.8538	11.5006	19.0117	14.2104	15.1907	17.6694	18.5583	11.3383	15.8183	15.553	21.4729
34.4148	14.9594	11.785	16.3462	12.3141	10.666	12.6724	12.4433	19.9067	14.7252	15.4917	17.9602	18.6661	11.4517	15.9288	15.8308	21.4012
41.1002	17.2015	13.0934	19.3528	14.0546	12.0499	14.7125	14.4829	22.1456	19.8199	19.9913	22.7499	24.4812	11.4157	17.8547	18.688	24.812
47.6731	17.2386	13.5089	18.6057	13.9502	12.11	15.2715	14.6423	22.761	18.3639	19.6528	22.5347	23.9866	10.9664	16.8537	17.758	23.6164
54.2649	17.2486	13.5475	18.1884	14.261	11.7207	15.2094	14.9984	22.8658	18.3653	19.8124	22.4156	23.7079	10.4611	16.9343	17.5766	23.0819
60.9587	4.46624	2.93903	4.25932	3.17114	3.36142	4.22508	3.05005	5.72473	6.62349	7.64075	7.86393	8.5916	2.91695	4.51314	5.27787	6.2824
67.5604	3.41368	2.36795	2.80013	2.49033	2.50532	2.95026	2.69268	4.2376	3.93056	4.17127	4.27125	4.78256	2.59189	3.2959	3.77075	4.58219
74.1503	2.91063	1.95674	2.54391	2.33855	2.38524	2.7367	2.61981	3.86269	3.41028	3.53487	3.80224	4.01567	2.33136	2.90467	3.33724	4.22078
ECAR
Time (minutes)	NC WT				NC P2rx1-/-				TCM WT				TCM P2rx1-/-
1.4144	3.96343	0.103639	3.26706	1.89262	1.81122	2.16258	1.53625	3.17784	3.42988	3.56348	4.0426	4.64528	2.12293	3.88545	3.82018	4.41582
7.98891	3.5759	1.14103	3.11907	1.71833	1.43893	1.67719	1.39985	2.60989	3.26583	3.39164	3.91046	4.45515	2.10716	3.10534	3.31386	4.00127
14.57	2.99223	1.32041	2.8751	1.80673	1.3662	1.57057	1.31607	2.69292	3.16434	3.24471	3.82524	4.30914	2.00883	3.13003	2.97915	3.90002
21.2558	12.6554	9.49564	13.8295	9.81704	8.37838	10.4608	9.75578	16.1526	12.3028	13.691	16.3294	17.4955	10.0738	14.8007	15.1717	19.9867
27.8353	14.2867	11.5024	15.7237	11.6543	9.7863	11.8538	11.5006	19.0117	14.2104	15.1907	17.6694	18.5583	11.3383	15.8183	15.553	21.4729
34.4148	14.9594	11.785	16.3462	12.3141	10.666	12.6724	12.4433	19.9067	14.7252	15.4917	17.9602	18.6661	11.4517	15.9288	15.8308	21.4012
41.1002	17.2015	13.0934	19.3528	14.0546	12.0499	14.7125	14.4829	22.1456	19.8199	19.9913	22.7499	24.4812	11.4157	17.8547	18.688	24.812
47.6731	17.2386	13.5089	18.6057	13.9502	12.11	15.2715	14.6423	22.761	18.3639	19.6528	22.5347	23.9866	10.9664	16.8537	17.758	23.6164
54.2649	17.2486	13.5475	18.1884	14.261	11.7207	15.2094	14.9984	22.8658	18.3653	19.8124	22.4156	23.7079	10.4611	16.9343	17.5766	23.0819
60.9587	4.46624	2.93903	4.25932	3.17114	3.36142	4.22508	3.05005	5.72473	6.62349	7.64075	7.86393	8.5916	2.91695	4.51314	5.27787	6.2824
67.5604	3.41368	2.36795	2.80013	2.49033	2.50532	2.95026	2.69268	4.2376	3.93056	4.17127	4.27125	4.78256	2.59189	3.2959	3.77075	4.58219
74.1503	2.91063	1.95674	2.54391	2.33855	2.38524	2.7367	2.61981	3.86269	3.41028	3.53487	3.80224	4.01567	2.33136	2.90467	3.33724	4.22078

## Sheet: Fig. 5D
PD-L1			TNF-α
WT	P2rx1-/-		WT	P2rx1-/-
0.95	2.37		1.08	0.56
0.78	1.9		0.93	0.65
1.09	1.73		0.91	0.78
1.18	1.94		1.08	0.9

[truncated: 33 more sheets: Fig. 6D, Fig. 6E, Fig. 6F, Fig. 7C, Fig. 7F, Fig. S3D, Fig. S4A, Fig. S4D, Fig. S5A, Fig. S5B, Fig. S5C, Fig. S5E, Fig. S5G, Fig. S5H, Fig. S6B, Fig. S6D, Fig. S6E, Fig. S7B, Fig. S7C, Fig. S7G …]
